# Supplementary material for: Attenuation of Bluetongue Virus (BTV) in an in ovo Model Is Related to the Changes of Viral Genetic Diversity of Cell-Culture Passaged BTV
Source: Viruses. 2019 May 26;11(5):481. doi: 10.3390/v11050481 (PMC6563285; doi:10.3390/v11050481)
Supplement: Supplementary file 1 [file viruses-11-00481-s001.zip]

Archive with 3 entries (2 files):
- Supplementary File 1 IHC images and PCR primers.docx
- __MACOSX/
- __MACOSX/._Supplementary File 1 IHC images and PCR primers.docx
